# Supplementary material for: Development and Validation of the Short Form (JAEN-10) of the Joint Assessment of Equilibrium and Neuromotor Status Scale (JAEN-20)
Source: J Funct Morphol Kinesiol. 2024 Nov 6;9(4):223. doi: 10.3390/jfmk9040223 (PMC11587025; doi:10.3390/jfmk9040223)
Supplement: Supplementary file 1 [file jfmk-09-00223-s001.zip]

Archive with 1 entries (1 files):
- jfmk-3221321-supplementary.pdf
